# Supplementary material for: Gut Microbiota, Metabolome, and Body Composition Signatures of Response to Therapy in Patients with Advanced Melanoma
Source: Int J Mol Sci. 2023 Jul 18;24(14):11611. doi: 10.3390/ijms241411611 (PMC10380337; doi:10.3390/ijms241411611)
Supplement: Supplementary file 1 [file ijms-24-11611-s001.zip]

Archive with 1 entries (1 files):
- ijms-2440123-supplementary.pdf
